# Supplementary material for: Spatio-temporal regulation of Wnt and retinoic acid signaling by tbx16/spadetail during zebrafish mesoderm differentiation
Source: BMC Genomics. 2010 Sep 9;11:492. doi: 10.1186/1471-2164-11-492 (PMC2996988; doi:10.1186/1471-2164-11-492)
Supplement: Additional file 1 — Gene sets used for GSEA. A spreadsheet listing all of the genes in all of the gene sets used for GSEA. [file 1471-2164-11-492-S1.XLS]

## Sheet: Sheet1
TGF-Beta	Wnt	Delta-Notch	FGF	Retinoic Acid	Red Blood Cells	Somites
acvr1b	axin1	adam10b	akt2	aldh1a2	abat	aco2
acvr2b	axin2	aph1b	atf4	crabp1a	acss1	acta1
bmp15	ck2b	ctbp1	braf	crabp2a	adka	acta1a
bmp2a	ctbp1	dla	dusp1	cyp26a1	alas2	ahcyl2
bmp2b	ctbp2	dlb	dusp22	cyp26b1	ampd3	aif1l
bmp3	ctnnb1	dlc	dusp5	raraa	anp32b	ak3l1
bmp4	dab2	dvl2	dusp6	rarab	arpc1b	aldoaa
bmp5	dkk1	dvl3	elk4	rarg	atp6v0c	aldoab
bmp6	dvl2	hdac1	fgf10	rbp4	atp6v1d	angptl7
bmp7	dvl3	hdac3	fgf17a	rdh12l	ba1	arl4cb
bmper	fbxw11	hdac4	fgf18	rdh1l	bcas2	arx
bmpr1a	fzd10	hdac8	fgf2	rxra	bhlhb2	atp1a1a.1
bmpr1ab	fzd2	hdac9	fgf24	rxrab	blvrb	atp1a2a
bmpr1b	fzd7a	her4.1	fgf3	rxrb	bxdc1	atp1b1a
chd	fzd7b	her6	fgf4	rxrd	c10orf119	atp1b3b
cmyc	fzd8a	jag1a	fgf6		cahz	atp2a1
cul1b	fzd8b	jag1b	fgf8		canx	atp2a2a
dcn	fzd8c	jag2	fgfr1		ccnd1	brf1
e2f4	fzd9	lfng	fgfr2		cebp1	btg1
fst	gbp	mib	fgfr3		cebpa	c20orf149
id2a	gro1	myst1	fgfr4		chst5	cav3
id2b	gro2	myst2	frs2		cldng	cbs
id3	gro3	ncor2	grb2		cltc	ccng2
id6	gsk3a	notch1a	map2k1		coro1a	cirh1a
lft1	gsk3b	notch1b	map2k3		cotl1	cited3
lft2	hdac1	notch2	map3k4		ctsb	clic4
mapk1	hdac3	notch3	map3k5		ctss	col5a2l
mapk3	hdac8	psen1	mapk1		ctsz	crip2
nog1	hdac9	psen2	mapk3		cyp2ja	crygm4
nog2	icat	psenen	mknk1		elovl5	ctgf
nog3	ikbkg	rfng	mknk2		fam46c	cxcl12b
pitx2a	jun		mos		fech	dlc
pp2ca1	pitx2a		ncam1		fos	dlst
rhoaa	pp2ca1		ncam2		fth1	dmrt2
rhoab	pp2cb		ncam3		gata1	dtl
rhoac	ppp2r2d		nras		gats	edn1
rhoad	ruvbl1		plcg1		glula	eef2l
rhoae	ruvbl2		ptpn11		hbaa1	efnb2a
rock2	sfrp1		rap1a		hbae1	efnb3
rps6kb1	sfrp5		rap1b		hbae3	eif3s1
skp1a	smad4		srf		hbbe1	eif4a2
smad1	sox17				hbbe2	eng1a
smad2	tcf1				hbbe3	erm
smad3a	tcf25				hdr	eya1
smad3b	tcf4				hey2	fam84a
smad4	wif1				hk2	fgf8
smad5	wnt1				hspa5	fgfrl1a
smad6	wnt10b				itga2b	flot1b
smad7	wnt11				itm2bl	foxd3
sp1	wnt2				klf4	freqa
tfdp1	wnt2b				klfd	fst
tgfb1	wnt4a				lmo2	fstl1b
tgfbr2	wnt4b				mcm3	fts
thbs3a	wnt5b				mpx	fxr2
thbs4	wnt8a				nccrp1	gapdh
	wnt8b				nfe2	ggct
					npsnl	gli1
					nutf2	glud1b
					papss2	glula
					pcna	gnaia
					pigq	got2b
					pitpna	gpd1b
					plekhk1	gpia
					prdx1	has2
					prim1	her1
					psap	her6
					rab5c	her7
					samsn1a	hey1
					sb:cb31	hmgcs1
					sb:cb429	homez
					selt1a	hoxb4a
					slc11a2	hoxc6a
					slc4a1	hoxc6b
					snx5	hoxc8a
					spi1	hprt1
					tbx6	hspd1
					txnrd1	id:ibd5038
					tyms	idh1
					ucp2	ifrd2
					uros	il17rd
					wu:fj78f01	impdh2
					yars	itga5
					zfp36l1	jag2
					zgc:64051	kars
					zgc:66433	khdrbs1b
						ldb3
						ldlrap1a
						lfng
						lmna
						lpl
						lrrc17
						map3k4
						mcm3
						mef2a
						meis2.1
						meis4.1a
						mespb
						mmp14a
						mtr
						mybbp1a
						myf5
						mylz2
						mylz3
						myog
						nap1l1
						ndel1b
						ngfb
						nlz1
						noc3l
						noc4l
						nola2
						nop16
						npm1
						nr5a2
						nrp2b
						nucb2a
						odz3
						oxct1
						pa2g4a
						papss2
						par1
						pax3
						pax9
						pcdh10b
						pdcd11
						pdgfrl
						phc2
						pinx1
						pmp22
						postn
						ppp1r14b
						pppde1
						prickle2
						prkaa1
						prkcd
						prox1
						ptc1
						ptenb
						pvalb2
						pvalb7
						rhogb
						robo3
						rrbp1
						rtk8
						sb:cb552
						sb:cb560
						sdc2
						sema3aa
						sema3ab
						sepn1
						sepx1
						sfrp5
						sgcd
						si:dkey-105o6.2
						six21a
						slc25a22
						smad1
						smoc2
						smyhc1
						snai2
						sox9a
						sp5l
						spon1b
						spry4
						sps2
						ssb
						tbx18
						tcf12
						tjp2b
						tnc
						tnnt1
						tnnt3a
						tnnt3b
						tpm3
						tpma
						tsc22d2
						ttn
						unc45b
						vil2
						wdr46
						wnt11
						wnt11r
						wnt5b
						wu:fb15e12
						zdhhc5
						zfand5a
						zgc:56518
						zgc:66097
						zgc:77231
						zgc:85939
						zgc:92218
						zic1
						znfl1
