# Supplementary material for: Spatio-temporal regulation of Wnt and retinoic acid signaling by tbx16/spadetail during zebrafish mesoderm differentiation
Source: BMC Genomics. 2010 Sep 9;11:492. doi: 10.1186/1471-2164-11-492 (PMC2996988; doi:10.1186/1471-2164-11-492)
Supplement: Additional file 2 — Leading edge subsets. A spreadsheet listing the leading edge subsets of genes resulting from GSEA for significantly up- or downregulated gene sets. ** indicates genes that were eliminated when genes present in multiple gene sets were excluded from analysis. [file 1471-2164-11-492-S2.XLS]

## Sheet: Sheet1
4/5 somite analyses			21-somite analyses
Wnt	Retinoic Acid	Red blood cells	Retinoic Acid	Red blood cells	Somites
axin1	cyp26b1	alas2	aldh1a2	alas2	acta1
axin2	rdh1l	drl	cyp26b1	drl	acta1a
Beta-catenin 2		epb41		epb41	aldoab
dvl2 **		gata1		gata1	angptl7
fzd10		gata2		gata2	atp2a1
fzd2		hbae1		hbaa1	brf1
fzd7a		hbae3		hbae1	c20orf149
fzd7b		hbbe1		hbae3	cav3
fzd8a		hbbe2		hbbe1	cirh1a
hadha		hbbe3		hbbe2	clic4
hdac3		jak2a		hbbe3	dlc **
ikbkg		lmo2		klf4	dmrt2
porc		mpp1		lmo2	efnb2a
wnt11		nfe2		slc11a2	eif3s1
wnt8A		tal1		slc25a37	eng1a
		urod		slc4a1	erm
		zgc:56589		sptb	eya1
				urod	fgfrl1a
				vegf	flot1b
					fts
					fxr2
					fz49a04.x1
					gapdh
					ggct
					gnaia
					gpd1b
					has2
					her1
					her7
					hey1
					hprt1
					hspd1
					ifrd2
					impdh2
					itga5
					kars
					ldb3
					mespb
					mmp14a
					mybbp1a
					myf5
					mylz2
					myog
					ngfb
					noc3l
					noc4l
					nola2
					nrp2b
					odz3
					par1
					pcdh10b
					pdcd11
					phc2
					ptenb
					sb:cb552
					sb:cb560
					sema3ab
					sepx1
					si:dkey-105o6.2
					smyhc1
					snai2
					sox9a
					spon1b
					ssb
					tbx18
					tjp2b
					tnc
					tnnt1
					tnnt3a
					tnnt3b
					tpm3
					tpma
					tsc22d2
					ttn
					unc45b
					wdr46
					zdhhc5
					zfand5
					zgc:77231
					zgc:85939
					zgc:85956
					zic1
					znfl1
