# Supplementary material for: Spatio-temporal regulation of Wnt and retinoic acid signaling by tbx16/spadetail during zebrafish mesoderm differentiation
Source: BMC Genomics. 2010 Sep 9;11:492. doi: 10.1186/1471-2164-11-492 (PMC2996988; doi:10.1186/1471-2164-11-492)
Supplement: Additional file 3 — Significantly differentially expressed genes between spt and wild-type. A spreadsheet listing the significantly differentially expressed genes between spt and wild-type. [file 1471-2164-11-492-S3.XLS]

## Sheet: Sheet1
4/5-somite (filtered)			4/5-somite (unfiltered)			21-somite (filtered)			21-somite (unfiltered)
Affy Probe ID	Gene name	Fold-Change	Affy Probe ID	Gene name	Fold-Change	Affy Probe ID	Gene name	Fold-Change	Affy Probe ID	Gene name	Fold-Change
Dr.1450.1.S1_at	hemoglobin alpha embryonic-3	-45.69	Dr.1450.1.S1_at	hemoglobin alpha embryonic-3	-45.69	DrAffx.1.85.S1_s_at	hemoglobin beta embryonic-1	-25.36	DrAffx.1.85.S1_s_at	hemoglobin beta embryonic-1	-25.36
Dr.12055.1.S1_at	CCAAT/enhancer binding protein (C/EBP), alpha	-16.67	Dr.12055.1.S1_at	CCAAT/enhancer binding protein (C/EBP), alpha	-16.67	Dr.24764.1.S1_at	Transcribed locus, strongly similar to NP_057291.1 cleavage and polyadenylation specific factor 3, 73kDa; cleavage and polyadenylation specificity factor 73 kDa subunit; cleavage and polyadenylation specificity factor 3, 73kD subunit; cleavage and polyadenylation specific factor 3, 73kD subunit; cleavage and polyadenylation specificity factor73 kDa subunit [Homo sapiens]	-24.7	Dr.24764.1.S1_at	Transcribed locus, strongly similar to NP_057291.1 cleavage and polyadenylation specific factor 3, 73kDa; cleavage and polyadenylation specificity factor 73 kDa subunit; cleavage and polyadenylation specificity factor 3, 73kD subunit; cleavage and polyadenylation specific factor 3, 73kD subunit; cleavage and polyadenylation specificity factor73 kDa subunit [Homo sapiens]	-24.7
Dr.8064.1.S1_at	draculin	-15.64	Dr.8064.1.S1_at	draculin	-15.64	Dr.1450.1.S1_at	hemoglobin alpha embryonic-3	-23.01	Dr.1450.1.S1_at	hemoglobin alpha embryonic-3	-23.01
Dr.3831.1.A1_at	wu:fc31b01	-7.84	Dr.2961.1.S1_at	retinol dehydrogenase 1, like	-10.29	DrAffx.2.19.S1_at	hemoglobin beta embryonic-3	-22.84	DrAffx.2.19.S1_at	hemoglobin beta embryonic-3	-22.84
Dr.356.1.S1_at	GATA-binding protein 2	-6.05	Dr.3831.1.A1_at	wu:fc31b01	-7.84	Dr.25422.1.S1_s_at	hemoglobin alpha embryonic-1 /// similar to novel alpha-type globin /// similar to novel alpha-type globin /// similar to novel alpha-type globin /// similar to novel alpha-type globin	-17.51	Dr.25422.1.S1_s_at	hemoglobin alpha embryonic-1 /// similar to novel alpha-type globin /// similar to novel alpha-type globin /// similar to novel alpha-type globin /// similar to novel alpha-type globin	-17.51
Dr.21814.1.S1_at	zgc:136864	-5.73	Dr.356.1.S1_at	GATA-binding protein 2	-6.05	Dr.1450.1.S1_s_at	hemoglobin alpha embryonic-3	-12.2	Dr.1450.1.S1_s_at	hemoglobin alpha embryonic-3	-12.2
Dr.16366.1.S1_at	BI430182	-5.54	Dr.21814.1.S1_at	zgc:136864	-5.73	Dr.21393.1.A1_at	wu:fc12g11	-7.15	Dr.21393.1.A1_at	wu:fc12g11	-7.15
Dr.7594.1.A1_at	Transcribed locus	-5.28	Dr.16366.1.S1_at	BI430182	-5.54	Dr.355.1.S1_at	GATA-binding protein 1	-6.35	Dr.355.1.S1_at	GATA-binding protein 1	-6.35
Dr.19223.1.S2_at	aldolase c, fructose-bisphosphate	-5.23	Dr.7594.1.A1_at	Transcribed locus	-5.28	Dr.5206.1.S1_at	aldehyde dehydrogenase 1 family, member A2	-6.16	Dr.5206.1.S1_at	aldehyde dehydrogenase 1 family, member A2	-6.16
Dr.16120.1.S1_at	prostaglandin E synthase 2-like	-4.98	Dr.6181.1.S1_at	zgc:64095	-5.26	Dr.450.1.S1_at	carbonic anhydrase	-5.52	Dr.450.1.S1_at	carbonic anhydrase	-5.52
Dr.4151.1.S1_at	Janus kinase 2a	-4.64	Dr.19223.1.S2_at	aldolase c, fructose-bisphosphate	-5.23	Dr.1662.1.S1_at	similar to titin isoform N2-B	-5.26	Dr.1662.1.S1_at	similar to titin isoform N2-B	-5.26
Dr.3338.1.S1_at	hydroxymethylbilane synthase	-4.56	Dr.16120.1.S1_at	prostaglandin E synthase 2-like	-4.98	Dr.24989.1.S1_at	zgc:110679	-4.35	Dr.24989.1.S1_at	zgc:110679	-4.35
Dr.14123.1.A1_at	zgc:171560	-4.51	Dr.4151.1.S1_at	Janus kinase 2a	-4.64	Dr.8472.1.S1_at	troponin C, fast skeletal	-4.15	Dr.8472.1.S1_at	troponin C, fast skeletal	-4.15
Dr.3023.1.S1_at	zinc finger, FYVE domain containing 21	-4.47	Dr.3338.1.S1_at	hydroxymethylbilane synthase	-4.56	Dr.2499.1.S1_at	myogenin	-4.06	Dr.2499.1.S1_at	myogenin	-4.06
Dr.1118.1.A1_at	zgc:153587	-4.44	Dr.14123.1.A1_at	zgc:171560	-4.51	Dr.7502.1.A1_at	gb:AW116863 /DB_XREF=gi:6083201 /DB_XREF=fi20g09.x1 /CLONE=IMAGE:2601760 /TID=Dr.7502.1 /CNT=159 /FEA=EST /TIER=ConsEnd /STK=2 /UG=Dr.7502 /UG_TITLE=Danio rerio transcribed sequence with weak similarity to protein pir:S36846 (H.sapiens) S36846 myosin-binding protein C, slow-type muscle - human	-3.76	Dr.7502.1.A1_at	gb:AW116863 /DB_XREF=gi:6083201 /DB_XREF=fi20g09.x1 /CLONE=IMAGE:2601760 /TID=Dr.7502.1 /CNT=159 /FEA=EST /TIER=ConsEnd /STK=2 /UG=Dr.7502 /UG_TITLE=Danio rerio transcribed sequence with weak similarity to protein pir:S36846 (H.sapiens) S36846 myosin-binding protein C, slow-type muscle - human	-3.76
Dr.6952.1.A1_at	wu:fe25f07	-4.43	Dr.3023.1.S1_at	zinc finger, FYVE domain containing 21	-4.47	Dr.4859.1.A1_at	Transcribed locus	-3.76	Dr.4859.1.A1_at	Transcribed locus	-3.76
Dr.1791.1.S1_at	pdgfa associated protein 1	-4.25	Dr.1118.1.A1_at	zgc:153587	-4.44	Dr.8064.1.S1_at	draculin	-3.65	Dr.8064.1.S1_at	draculin	-3.65
Dr.4289.1.A1_at	wu:fb79d05	-3.85	Dr.6952.1.A1_at	wu:fe25f07	-4.43	Dr.1580.1.A1_at	aldolase a, fructose-bisphosphate, b /// similar to MGC64482 protein	-3.56	Dr.1580.1.A1_at	aldolase a, fructose-bisphosphate, b /// similar to MGC64482 protein	-3.56
Dr.8412.1.A1_at	DEAD (Asp-Glu-Ala-Asp) box polypeptide 3	-3.7	Dr.1791.1.S1_at	pdgfa associated protein 1	-4.25	Dr.17891.1.S1_at	zgc:110715	-3.52	Dr.17891.1.S1_at	zgc:110715	-3.52
Dr.8822.1.A1_at	zinc finger E-box binding homeobox 2a	-3.6	Dr.4289.1.A1_at	wu:fb79d05	-3.85	Dr.13861.1.A1_at	Transcribed locus	-3.48	Dr.13861.1.A1_at	Transcribed locus	-3.48
Dr.4269.1.A1_at	zgc:64161	-3.56	Dr.26236.1.S1_at	Transcribed locus	-3.8	Dr.3984.1.A1_at	kelch repeat and BTB (POZ) domain containing 10	-3.45	Dr.3984.1.A1_at	kelch repeat and BTB (POZ) domain containing 10	-3.45
Dr.16573.3.S1_x_at	zgc:112524	-3.49	Dr.8412.1.A1_at	DEAD (Asp-Glu-Ala-Asp) box polypeptide 3	-3.7	Dr.5224.1.A1_at	similar to Nebulin	-3.44	Dr.5224.1.A1_at	similar to Nebulin	-3.44
Dr.25212.1.A1_at	calsyntenin 1	-3.28	Dr.8822.1.A1_at	zinc finger E-box binding homeobox 2a	-3.6	Dr.4200.1.A1_at	slow myosin heavy chain 1	-3.44	Dr.4200.1.A1_at	slow myosin heavy chain 1	-3.44
Dr.9423.1.S1_at	zgc:73329	-3.25	Dr.4269.1.A1_at	zgc:64161	-3.56	Dr.21808.1.A1_at	gb:BE693114 /DB_XREF=gi:10440765 /DB_XREF=zeh0082r /CLONE=zeh0082 /TID=Dr.21808.1 /CNT=3 /FEA=EST /TIER=ConsEnd /STK=1 /UG=Dr.21808 /UG_TITLE=Danio rerio transcribed sequences	-3.39	Dr.21808.1.A1_at	gb:BE693114 /DB_XREF=gi:10440765 /DB_XREF=zeh0082r /CLONE=zeh0082 /TID=Dr.21808.1 /CNT=3 /FEA=EST /TIER=ConsEnd /STK=1 /UG=Dr.21808 /UG_TITLE=Danio rerio transcribed sequences	-3.39
Dr.6922.1.A1_at	wu:fd52b04	-3.24	Dr.16573.3.S1_x_at	zgc:112524	-3.49	Dr.152.1.A1_at	cardiomyopathy associated 1	-3.13	Dr.152.1.A1_at	cardiomyopathy associated 1	-3.13
Dr.25679.1.S1_at	solute carrier family 1 (glial high affinity glutamate transporter), member 3	-3.05	Dr.18661.1.A1_at	similar to CG6282-PA, isoform A	-3.33	Dr.16608.1.S1_at	Transcribed locus	-3.08	Dr.16608.1.S1_at	Transcribed locus	-3.08
Dr.14426.1.S1_at	pin2/trf1-interacting protein 1	-3.04	Dr.25212.1.A1_at	calsyntenin 1	-3.28	Dr.25970.1.A1_at	wu:fj65e07	-2.96	Dr.25970.1.A1_at	wu:fj65e07	-2.96
Dr.1450.1.S1_s_at	hemoglobin alpha embryonic-3	-3.02	Dr.14647.1.A1_at	zgc:66313	-3.27	Dr.21782.1.A1_at	wu:fc55f12	-2.94	Dr.21782.1.A1_at	wu:fc55f12	-2.94
Dr.9715.3.S1_a_at	exosome component 4	-3	Dr.9423.1.S1_at	zgc:73329	-3.25	Dr.5053.1.S1_at	Kruppel-like factor 4	-2.9	Dr.5053.1.S1_at	Kruppel-like factor 4	-2.9
Dr.4468.1.S1_at	ribonuclease H2, subunit B	-2.97	Dr.6922.1.A1_at	wu:fd52b04	-3.24	Dr.179.1.S1_at	T-box gene 16	-2.9	Dr.179.1.S1_at	T-box gene 16	-2.9
Dr.12545.1.S1_at	si:dkey-177p2.6	-2.87	Dr.25679.1.S1_at	solute carrier family 1 (glial high affinity glutamate transporter), member 3	-3.05	Dr.5549.1.S1_at	zgc:66286	-2.9	Dr.5549.1.S1_at	zgc:66286	-2.9
Dr.7212.1.S1_at	nedd8 activating enzyme E1 subunit 1	-2.84	Dr.14426.1.S1_at	pin2/trf1-interacting protein 1	-3.04	Dr.5411.1.S1_at	calcium channel, voltage-dependent, gamma subunit 1	-2.88	Dr.5411.1.S1_at	calcium channel, voltage-dependent, gamma subunit 1	-2.88
Dr.12321.1.A1_at	Transcribed locus	-2.79	Dr.1450.1.S1_s_at	hemoglobin alpha embryonic-3	-3.02	Dr.123.1.S1_at	cholinergic receptor, nicotinic, alpha polypeptide 1	-2.87	Dr.123.1.S1_at	cholinergic receptor, nicotinic, alpha polypeptide 1	-2.87
Dr.25683.5.A1_at	sphingosine-1-phosphate receptor 1	-2.76	Dr.9715.3.S1_a_at	exosome component 4	-3	Dr.5123.1.A1_at	zgc:92094	-2.84	Dr.5123.1.A1_at	zgc:92094	-2.84
Dr.1663.1.A1_at	transcription factor 25 (basic helix-loop-helix)	-2.76	Dr.4468.1.S1_at	ribonuclease H2, subunit B	-2.97	Dr.10652.1.S1_at	spectrin, beta, erythrocytic	-2.81	Dr.10652.1.S1_at	spectrin, beta, erythrocytic	-2.81
Dr.12443.1.A1_at	zgc:92345	-2.73	Dr.12545.1.S1_at	si:dkey-177p2.6	-2.87	Dr.3713.1.A1_at	similar to gamma filamin	-2.81	Dr.3713.1.A1_at	similar to gamma filamin	-2.81
Dr.7799.1.A1_at	zgc:56136	-2.73	Dr.7212.1.S1_at	nedd8 activating enzyme E1 subunit 1	-2.84	Dr.8093.1.S1_at	paraxis	-2.78	Dr.8093.1.S1_at	paraxis	-2.78
Dr.12643.1.A1_at	zgc:77744	-2.71	Dr.12321.1.A1_at	Transcribed locus	-2.79	Dr.6834.1.A1_at	similar to coproporphyrinogen oxidase	-2.78	Dr.6834.1.A1_at	similar to coproporphyrinogen oxidase	-2.78
Dr.4592.1.A1_at	wu:fc05g08	-2.69	Dr.25683.5.A1_at	sphingosine-1-phosphate receptor 1	-2.76	Dr.1817.1.A1_at	Down syndrome critical region gene 1-like 2	-2.72	Dr.1817.1.A1_at	Down syndrome critical region gene 1-like 2	-2.72
Dr.15269.1.S1_at	zgc:56033	-2.68	Dr.1663.1.A1_at	transcription factor 25 (basic helix-loop-helix)	-2.76	Dr.1397.1.A1_at	gb:BQ826557 /DB_XREF=gi:22256091 /DB_XREF=STR00378 /CLONE=CB336 /TID=Dr.1397.1 /CNT=2 /FEA=EST /TIER=ConsEnd /STK=2 /UG=Dr.1397 /UG_TITLE=Danio rerio transcribed sequence with weak similarity to protein sp:Q12899 (H.sapiens) Z173_HUMAN Zinc finger protein 173 (Acid finger protein) (AFP)	-2.71	Dr.1397.1.A1_at	gb:BQ826557 /DB_XREF=gi:22256091 /DB_XREF=STR00378 /CLONE=CB336 /TID=Dr.1397.1 /CNT=2 /FEA=EST /TIER=ConsEnd /STK=2 /UG=Dr.1397 /UG_TITLE=Danio rerio transcribed sequence with weak similarity to protein sp:Q12899 (H.sapiens) Z173_HUMAN Zinc finger protein 173 (Acid finger protein) (AFP)	-2.71
Dr.14026.1.A1_at	zgc:66110	-2.68	Dr.12443.1.A1_at	zgc:92345	-2.73	Dr.8088.1.S1_at	doublesex and mab-3 related transcription factor 2	-2.7	Dr.8088.1.S1_at	doublesex and mab-3 related transcription factor 2	-2.7
Dr.515.1.A1_at	GTP binding protein 1	-2.68	Dr.7799.1.A1_at	zgc:56136	-2.73	Dr.1689.2.A1_a_at	Transcribed locus	-2.6	Dr.4925.1.S1_x_at	cytoglobin	-2.65
Dr.8850.1.A1_at	similar to RIKEN cDNA 1300018J18	-2.68	Dr.19081.1.A1_at	zgc:100914	-2.71	Dr.8180.1.S1_at	aminolevulinate, delta-, synthetase 2	-2.48	Dr.20815.1.S1_at	alpha-tropomyosin	-2.61
Dr.14702.1.A1_at	Transcribed locus	-2.68	Dr.12643.1.A1_at	zgc:77744	-2.71	Dr.10713.1.S1_at	ATPase, Na+/K+ transporting, alpha 1a.3 polypeptide	6.79	Dr.1689.2.A1_a_at	Transcribed locus	-2.6
Dr.7966.1.S1_at	ATPase, H+ transporting, lysosomal, V1 subunit E isoform 1	-2.54	Dr.4592.1.A1_at	wu:fc05g08	-2.69	Dr.12508.1.A1_at	zgc:64085	4.64	Dr.8180.1.S1_at	aminolevulinate, delta-, synthetase 2	-2.48
Dr.883.1.A1_at	DnaJ (Hsp40) homolog, subfamily C, member 21	-2.52	Dr.15269.1.S1_at	zgc:56033	-2.68	Dr.14035.2.A1_at	similar to cornifelin /// similar to cornifelin	4.24	Dr.5066.1.S1_at	zgc:77243 /// similar to alpha-actinin	-2.42
Dr.7237.1.S1_at	zgc:63962	-2.51	Dr.14026.1.A1_at	zgc:66110	-2.68	Dr.22625.1.A1_at	zgc:91833	4.13	Dr.345.1.S1_at	unc-45 homolog B (C. elegans)	-2.39
Dr.18052.1.S1_at	zinc finger protein 593	-2.46	Dr.515.1.A1_at	GTP binding protein 1	-2.68	Dr.3609.1.S1_at	cadherin 17, LI cadherin (liver-intestine)	3.94	DrAffx.1.45.S1_at	zinc finger-like gene 1	-2.38
Dr.1085.2.A1_at	zgc:110288	-2.45	Dr.8850.1.A1_at	similar to RIKEN cDNA 1300018J18	-2.68	Dr.6064.1.A1_at	wu:fj65c01	3.73	Dr.8289.1.S1_at	bone morphogenetic protein receptor, type 1b	-2.37
Dr.8183.1.S1_at	homeo box A11a	-2.35	Dr.14702.1.A1_at	Transcribed locus	-2.68	Dr.10111.1.A1_at	zgc:101772	3.71	Dr.1128.1.S1_at	carboxypeptidase N, polypeptide 1	-2.36
Dr.1002.1.S1_at	LOC568423	-2.34	Dr.15833.2.S1_at	POLR2A protein	-2.58	Dr.12107.1.A1_at	N-myc downstream regulated gene 1	3.46	Dr.1462.1.S1_at	hairy-related 1	-2.35
Dr.893.2.S1_at	LOC798291	-2.32	Dr.7966.1.S1_at	ATPase, H+ transporting, lysosomal, V1 subunit E isoform 1	-2.54	Dr.12000.1.S1_at	similar to thiazide sensitine NaCl cotransporter	3.38	Dr.3888.1.A1_at	Transcribed locus	-2.33
Dr.14906.1.A1_at	zgc:153390	-2.21	Dr.883.1.A1_at	DnaJ (Hsp40) homolog, subfamily C, member 21	-2.52	Dr.3267.1.S1_at	claudin h	3.08	Dr.3027.1.S1_at	erythrocyte membrane protein band 4.1 (elliptocytosis 1, RH-linked)	-2.29
Dr.11661.1.S1_at	yippee-like 3	9.72	Dr.13624.1.A1_at	similar to mitochondrial ribosomal protein L49	-2.52	Dr.12596.1.S1_at	claudin c	3.08	Dr.20990.2.S1_at	titin	-2.28
Dr.4465.1.A1_at	gb:BG883259 /DB_XREF=gi:14260351 /DB_XREF=fp21b06.x1 /CLONE=IMAGE:4743874 /TID=Dr.4465.1 /CNT=1 /FEA=EST /TIER=ConsEnd /STK=1 /UG=Dr.4465 /UG_TITLE=Danio rerio transcribed sequence	9.65	Dr.7237.1.S1_at	zgc:63962	-2.51	Dr.649.1.S1_at	sb:cb306	2.86	Dr.610.1.S1_at	heat shock protein 90-alpha	-2.26
Dr.22923.1.A1_at	zgc:110355	8.41	Dr.18052.1.S1_at	zinc finger protein 593	-2.46	Dr.17339.1.S1_at	Transcribed locus	2.71	Dr.8163.1.S1_at	mesoderm posterior b	-2.26
Dr.9438.1.A1_at	similar to CBP/p300-interacting transactivator; Cited3 /// similar to CBP/p300-interacting transactivator; Cited3	7.87	Dr.1085.2.A1_at	zgc:110288	-2.45	Dr.8453.1.A1_at	similar to Otoconin 90 precursor (Oc90) (Phospholipase A2 homolog)	2.54	Dr.7439.1.A1_at	myocyte enhancer factor 2d	-2.21
Dr.21449.1.S1_at	wu:fc13d03	7.23	Dr.19639.1.S1_at	similar to myosin 18A isoform b	-2.41	Dr.4983.1.S1_at	glutathione peroxidase 4a	2.44	Dr.24233.1.S1_at	fibronectin 1b	-2.19
Dr.22036.1.A1_at	gb:AI957863 /DB_XREF=gi:5750572 /DB_XREF=fd07c01.x1 /CLONE=IMAGE:3730176 /TID=Dr.22036.1 /CNT=2 /FEA=EST /TIER=ConsEnd /STK=1 /UG=Dr.22036 /UG_TITLE=Danio rerio transcribed sequence with moderate similarity to protein sp:Q9ULJ7 (H.sapiens) YB23_HUMAN Hypothetical protein KIAA1223	7	Dr.12236.1.A1_at	Wu:fa10d10	-2.37				DrAffx.1.39.S1_at	hematopoietic death receptor	-2.17
Dr.6589.1.A1_at	similar to Protein C5orf5 (GAP-like protein N61)	6.53	Dr.8183.1.S1_at	homeo box A11a	-2.35				Dr.16724.1.A1_at	BTB/POZ domain protein ZF238	-2.15
Dr.16202.1.A1_at	Transcribed locus	6.49	Dr.1002.1.S1_at	LOC568423	-2.34				Dr.16051.1.S1_at	PDZ and LIM domain 7	-2.13
Dr.12239.1.A1_at	Transcribed locus, moderately similar to NP_694874.1 hypothetical protein LOC68744 [Mus musculus]	6.42	Dr.8163.1.S1_at	mesoderm posterior b	-2.33				Dr.16183.1.S1_at	deltaC /// similar to DeltaC	-2.13
Dr.1519.1.S1_at	RAB6A, member RAS oncogene family /// RAB6A, member RAS oncogene family	6.38	Dr.893.2.S1_at	LOC798291	-2.32				Dr.4837.1.A1_at	zgc:112098	-2.13
Dr.11976.1.A1_at	si:dkey-15j16.4	6.36	Dr.15101.2.S1_at	similar to DiGeorge syndrome critical region gene 8 /// similar to DiGeorge syndrome critical region gene 8	-2.32				Dr.8162.1.S1_at	mesoderm posterior a	-2.09
Dr.11818.1.A1_at	wu:fj68f04	6.36	Dr.1691.14.S1_at	gb:AL725823 /DB_XREF=gi:20190427 /DB_XREF=AL725823 /CLONE=BN0AA081ZC02 /TID=Dr.1691.14 /CNT=37 /FEA=EST /TIER=Stack /STK=7 /LL=30733 /UG_GENE=rrm2 /UG=Dr.1691 /UG_TITLE=ribonucleotide reductase protein r2 class I	-2.25				Dr.5693.1.S1_at	myogenic differentiation	-2.08
Dr.4536.1.A1_at	wu:fc54c10	5.78	Dr.14906.1.A1_at	zgc:153390	-2.21				Dr.20390.1.S1_at	Transcribed locus	-2.06
Dr.4318.1.A1_at	Transcribed locus	5.55	Dr.8999.1.S1_at	zgc:55702	-2.19				Dr.1.1.S1_at	cellular myelocytomatosis oncogene	-2.04
Dr.22593.1.A1_at	Transcribed locus	5.45	Dr.6864.1.A1_at	mitochondrial ribosomal protein S18B /// similar to mitochondrial ribosomal protein S18-2	-2.18				Dr.4925.1.S1_at	cytoglobin	-2.02
Dr.17930.1.S1_at	Transcribed locus	5.17	Dr.16335.1.A1_at	Transcribed locus	-2.18				Dr.34.1.S1_at	desmin	-2.01
Dr.9531.1.A1_at	CDNA clone IMAGE:7151033	4.92	Dr.7908.1.S2_at	zgc:63926	-2.11				Dr.224.1.S1_at	T-box gene 6	-2.01
Dr.16796.1.A1_at	gb:BI983197 /DB_XREF=gi:16373522 /DB_XREF=fu45d01.x1 /CLONE=IMAGE:5332273 /TID=Dr.16796.1 /CNT=1 /FEA=EST /TIER=ConsEnd /STK=1 /UG=Dr.16796 /UG_TITLE=Danio rerio transcribed sequences	4.63	Dr.7568.1.A1_at	si:ch211-132p20.4	-2.11				Dr.14213.1.A1_at	gb:BI846629 /DB_XREF=gi:15959152 /DB_XREF=fq81c12.x1 /CLONE=IMAGE:4886423 /TID=Dr.14213.1 /CNT=6 /FEA=EST /TIER=ConsEnd /STK=0 /UG=Dr.14213 /UG_TITLE=Danio rerio transcribed sequences	-1.92
Dr.7508.1.A1_at	wu:fd08h09	4.59	Dr.10620.1.S1_at	troponin T3b, skeletal, fast	-2.09				Dr.10465.1.S1_at	hyaluronan synthase 2	-1.86
Dr.14727.1.A1_at	phosphatidylinositol 4-kinase II beta	4.54	Dr.9520.2.S1_at	nuclear factor of activated T-cells, cytoplasmic, calcineurin-dependent 2 interacting protein	-2.09				Dr.3182.1.A1_at	wu:fc05b06	-1.86
Dr.23162.1.S1_at	zgc:92074	4.51	Dr.5185.1.A1_at	zgc:63790	-2.05				Dr.4314.1.A1_a_at	sb:cb560	-1.83
Dr.19161.1.A1_at	similar to casein kinase 1, gamma 2	4.3	Dr.12778.1.S1_at	autism susceptibility candidate 2	-2.02				Dr.267.1.S1_at	myocyte enhancer factor 2c	-1.81
Dr.4827.1.A1_x_at	leukocyte cell derived chemotaxin 1	4.19	Dr.11471.1.S1_at	chromatin modifying protein 5	-1.98				Dr.692.1.S1_at	protein tyrosine kinase 2.1	-1.81
Dr.4007.1.S1_at	Sp5 transcription factor-like	4.15	Dr.14804.1.S1_at	developmentally regulated GTP binding protein 2	-1.98				Dr.17567.1.A1_at	zgc:63592	-1.81
Dr.2779.1.A1_at	zgc:63948	4.1	Dr.23788.1.S1_at	glutathione S-transferase pi	-1.97				Dr.10694.1.S1_at	actin, alpha, cardiac muscle like	-1.77
Dr.1297.1.A1_at	wu:fa94c10	4.07	Dr.14279.1.S1_at	zgc:66391	-1.89				Dr.5674.2.S1_at	similar to Apolipoprotein C-I precursor (Apo-CI) (ApoC-I) /// similar to Apolipoprotein C-I precursor (Apo-CI) (ApoC-I)	-1.77
Dr.17548.1.S1_at	gastrulation brain homeo box 2	3.74	Dr.9315.1.A1_at	DEAD (Asp-Glu-Ala-Asp) box polypeptide 27	-1.89				Dr.24898.1.S1_at	chromosome 20 open reading frame 149 homolog (human)	-1.77
Dr.13649.1.A1_at	zgc:103768	3.72	Dr.15771.1.S1_at	similar to MGC82375 protein	-1.89				Dr.19236.1.S1_at	LIM domain only 4, like	-1.75
Dr.9510.1.A1_at	Transcribed locus	3.69	Dr.20340.1.A1_at	zgc:77235	-1.82				Dr.11708.1.S1_at	zgc:55580 /// similar to basic leucine zipper and W2 domains 2 /// similar to basic leucine zipper and W2 domains 2 /// similar to basic leucine zipper and W2 domains 2	-1.75
Dr.8859.1.A1_at	wu:fl23e08	3.68	Dr.25120.1.S1_at	CD99 antigen-like 2	-1.7				Dr.1870.1.A1_at	wu:fj81c05	-1.74
Dr.20346.1.S1_at	zgc:101750	3.68	Dr.11661.1.S1_at	yippee-like 3	9.72				Dr.11716.2.A1_at	synaptophysin b	-1.74
Dr.6103.1.S1_at	zgc:63856	3.67	Dr.4465.1.A1_at	gb:BG883259 /DB_XREF=gi:14260351 /DB_XREF=fp21b06.x1 /CLONE=IMAGE:4743874 /TID=Dr.4465.1 /CNT=1 /FEA=EST /TIER=ConsEnd /STK=1 /UG=Dr.4465 /UG_TITLE=Danio rerio transcribed sequence	9.65				Dr.26455.1.S1_at	fibroblast growth factor receptor-like 1a	-1.73
Dr.15351.1.S1_at	Transcribed locus	3.51	Dr.22923.1.A1_at	zgc:110355	8.41				Dr.14149.1.S1_at	Transcribed locus	-1.73
Dr.12786.1.A1_at	zgc:92095	3.49	Dr.9438.1.A1_at	similar to CBP/p300-interacting transactivator; Cited3 /// similar to CBP/p300-interacting transactivator; Cited3	7.87				Dr.565.1.S1_at	spondin 1b	-1.72
Dr.9655.1.A1_at	vessel-specific 1	3.46	Dr.21449.1.S1_at	wu:fc13d03	7.23				Dr.12509.1.S1_at	similar to Protein C21orf70 homolog	-1.72
Dr.309.1.S1_at	wingless-type MMTV integration site family, member 8a /// wnt8-like protein 2	3.43	Dr.22036.1.A1_at	gb:AI957863 /DB_XREF=gi:5750572 /DB_XREF=fd07c01.x1 /CLONE=IMAGE:3730176 /TID=Dr.22036.1 /CNT=2 /FEA=EST /TIER=ConsEnd /STK=1 /UG=Dr.22036 /UG_TITLE=Danio rerio transcribed sequence with moderate similarity to protein sp:Q9ULJ7 (H.sapiens) YB23_HUMAN Hypothetical protein KIAA1223	7				Dr.15984.1.S1_at	zgc:112426	-1.71
Dr.19947.1.S1_at	limb region 1 like	3.37	Dr.6589.1.A1_at	similar to Protein C5orf5 (GAP-like protein N61)	6.53				Dr.3827.1.A1_at	similar to membrane protein mKirre	-1.71
Dr.18287.1.S1_at	connexin 43.4	3.36	Dr.16202.1.A1_at	Transcribed locus	6.49				Dr.4037.1.A1_at	zgc:77488	-1.69
Dr.4231.1.A1_at	RAB40c, member RAS oncogene family	3.36	Dr.12239.1.A1_at	Transcribed locus, moderately similar to NP_694874.1 hypothetical protein LOC68744 [Mus musculus]	6.42				Dr.3201.1.S1_at	gb:AB097828.1 /DB_XREF=gi:31580875 /TID=Dr.3201.1 /CNT=11 /FEA=FLmRNA /TIER=FL /STK=0 /UG=Dr.3201 /UG_TITLE=Rerio YF-458 mRNA for hypothetical protein, complete cds /DEF=Danio rerio YF-458 mRNA for hypothetical protein, complete cds. /FL=gb:AB097828.1	-1.68
Dr.15759.1.A1_at	zgc:92784	3.34	Dr.1519.1.S1_at	RAB6A, member RAS oncogene family /// RAB6A, member RAS oncogene family	6.38				Dr.23348.1.A1_at	bone morphogenetic protein 3	-1.68
Dr.25683.9.S1_at	similar to High mobility group protein 4 (HMG-4) (High mobility group protein 2a) (HMG-2a)	3.31	Dr.11976.1.A1_at	si:dkey-15j16.4	6.36				Dr.5133.1.S1_at	similar to phosphatidic acid phosphatase 2a	-1.66
Dr.370.1.S1_at	ATPase, H+ transporting, V1 subunit G isoform 1	3.28	Dr.11818.1.A1_at	wu:fj68f04	6.36				Dr.19072.1.A1_at	Transcribed locus	-1.66
Dr.4929.1.A1_at	desmoplakin a	3.18	Dr.4536.1.A1_at	wu:fc54c10	5.78				Dr.11077.1.A1_at	Transcribed locus	-1.66
Dr.13610.1.S1_at	zgc:56123	3.16	Dr.4318.1.A1_at	Transcribed locus	5.55				Dr.8300.1.S1_at	myogenic factor 5	-1.65
Dr.23479.2.S1_at	Wu:fe01f03	3.14	Dr.22593.1.A1_at	Transcribed locus	5.45				Dr.4568.1.A1_a_at	wu:fc17h11	-1.62
Dr.3200.1.A1_at	death-associated protein kinase 3	3.12	Dr.17930.1.S1_at	Transcribed locus	5.17				Dr.4451.1.S1_at	zgc:55363	-1.6
Dr.3763.1.S1_at	LIM domain and actin binding 1	3.09	Dr.9531.1.A1_at	CDNA clone IMAGE:7151033	4.92				Dr.17081.1.S1_at	surfeit 6-like	-1.6
Dr.4649.1.A1_a_at	polyhomeotic-like 2 (Drosophila) /// similar to polyhomeotic Ph2alpha homolog	3.08	Dr.16796.1.A1_at	gb:BI983197 /DB_XREF=gi:16373522 /DB_XREF=fu45d01.x1 /CLONE=IMAGE:5332273 /TID=Dr.16796.1 /CNT=1 /FEA=EST /TIER=ConsEnd /STK=1 /UG=Dr.16796 /UG_TITLE=Danio rerio transcribed sequences	4.63				Dr.24972.1.S1_at	zgc:56219	-1.6
Dr.6125.1.A1_at	wu:fi41a10	2.99	Dr.7508.1.A1_at	wu:fd08h09	4.59				Dr.10228.1.A1_at	Transcribed locus	-1.6
Dr.2773.2.A1_at	zgc:110259	2.97	Dr.14727.1.A1_at	phosphatidylinositol 4-kinase II beta	4.54				Dr.10460.1.S1_at	SRY-box containing gene 9a	-1.57
Dr.17360.1.S1_at	zgc:55621	2.95	Dr.23162.1.S1_at	zgc:92074	4.51				Dr.4039.5.A1_x_at	zgc:63622	-1.56
Dr.3258.1.A1_at	wu:fc15h07	2.91	Dr.19161.1.A1_at	similar to casein kinase 1, gamma 2	4.3				Dr.13799.1.S1_x_at	Hypothetical protein LOC407696	-1.56
Dr.5145.1.A1_at	jumonji, AT rich interactive domain 1B (Rbp2 like)	2.88	Dr.4827.1.A1_x_at	leukocyte cell derived chemotaxin 1	4.19				Dr.9781.1.S1_at	sine oculis homeobox homolog 4.2	-1.55
Dr.5861.1.A1_at	leucine rich repeat (in FLII) interacting protein 2	2.85	Dr.4007.1.S1_at	Sp5 transcription factor-like	4.15				Dr.17818.1.S1_at	Rho family GTPase 3a	-1.55
Dr.6360.1.A1_at	similar to LB1	2.83	Dr.2779.1.A1_at	zgc:63948	4.1				Dr.3463.1.S1_at	Sjogren syndrome antigen B (autoantigen La)	-1.54
Dr.4291.1.A1_at	wu:fb79g04	2.8	Dr.1297.1.A1_at	wu:fa94c10	4.07				Dr.4039.1.A1_x_at	zgc:63622	-1.54
Dr.10096.1.A1_at	zinc fingers and homeoboxes 3	2.71	Dr.17548.1.S1_at	gastrulation brain homeo box 2	3.74				Dr.20958.1.S1_at	gb:NM_130955.1 /DB_XREF=gi:18858546 /GEN=dld /TID=Dr.20958.1 /CNT=36 /FEA=FLmRNA /TIER=FL+Stack /STK=13 /LL=30138 /UG=Dr.20958 /DEF=Danio rerio deltaD (dld), mRNA. /PROD=deltaD /FL=gb:NM_130955.1	-1.53
Dr.490.1.S1_at	zgc:77327	2.7	Dr.13649.1.A1_at	zgc:103768	3.72				Dr.356.1.S1_at	GATA-binding protein 2	-1.53
Dr.6007.1.S1_at	cadherin 1, epithelial	2.66	Dr.9510.1.A1_at	Transcribed locus	3.69				Dr.4274.2.A1_at	zgc:110388	-1.52
			Dr.8859.1.A1_at	wu:fl23e08	3.68				Dr.25659.1.S1_at	Transcribed locus	-1.52
			Dr.20346.1.S1_at	zgc:101750	3.68				Dr.1442.2.S2_a_at	amyloid beta (A4) precursor protein a	-1.51
			Dr.6103.1.S1_at	zgc:63856	3.67				Dr.1300.1.A1_at	hypothetical protein LOC554450	-1.51
			Dr.15351.1.S1_at	Transcribed locus	3.51				Dr.4543.1.S1_at	similar to fibulin-4	-1.5
			Dr.12786.1.A1_at	zgc:92095	3.49				Dr.17252.1.S1_at	zgc:56258	-1.46
			Dr.9655.1.A1_at	vessel-specific 1	3.46				Dr.3155.1.S1_at	zgc:56233	-1.45
			Dr.309.1.S1_at	wingless-type MMTV integration site family, member 8a /// wnt8-like protein 2	3.43				Dr.6112.1.A1_at	zgc:86657	-1.45
			Dr.19947.1.S1_at	limb region 1 like	3.37				Dr.11428.1.A1_at	supervillin	-1.45
			Dr.18287.1.S1_at	connexin 43.4	3.36				Dr.23470.1.S1_s_at	Kreisler (mouse) maf-related leucine zipper homolog 2.2	-1.43
			Dr.4231.1.A1_at	RAB40c, member RAS oncogene family	3.36				Dr.23775.1.A1_at	nucleosome assembly protein 1-like 4	-1.42
			Dr.15759.1.A1_at	zgc:92784	3.34				Dr.10713.1.S1_at	ATPase, Na+/K+ transporting, alpha 1a.3 polypeptide	6.79
			Dr.25683.9.S1_at	similar to High mobility group protein 4 (HMG-4) (High mobility group protein 2a) (HMG-2a)	3.31				Dr.12508.1.A1_at	zgc:64085	4.64
			Dr.370.1.S1_at	ATPase, H+ transporting, V1 subunit G isoform 1	3.28				Dr.14035.2.A1_at	similar to cornifelin /// similar to cornifelin	4.24
			Dr.4929.1.A1_at	desmoplakin a	3.18				Dr.22625.1.A1_at	zgc:91833	4.13
			Dr.13610.1.S1_at	zgc:56123	3.16				Dr.3609.1.S1_at	cadherin 17, LI cadherin (liver-intestine)	3.94
			Dr.23479.2.S1_at	Wu:fe01f03	3.14				Dr.6064.1.A1_at	wu:fj65c01	3.73
			Dr.3200.1.A1_at	death-associated protein kinase 3	3.12				Dr.10111.1.A1_at	zgc:101772	3.71
			Dr.3763.1.S1_at	LIM domain and actin binding 1	3.09				Dr.12107.1.A1_at	N-myc downstream regulated gene 1	3.46
			Dr.4649.1.A1_a_at	polyhomeotic-like 2 (Drosophila) /// similar to polyhomeotic Ph2alpha homolog	3.08				Dr.12000.1.S1_at	similar to thiazide sensitine NaCl cotransporter	3.38
			Dr.6125.1.A1_at	wu:fi41a10	2.99				Dr.3267.1.S1_at	claudin h	3.08
			Dr.2773.2.A1_at	zgc:110259	2.97				Dr.12596.1.S1_at	claudin c	3.08
			Dr.17360.1.S1_at	zgc:55621	2.95				Dr.649.1.S1_at	sb:cb306	2.86
			Dr.3258.1.A1_at	wu:fc15h07	2.91				Dr.17339.1.S1_at	Transcribed locus	2.71
			Dr.5145.1.A1_at	jumonji, AT rich interactive domain 1B (Rbp2 like)	2.88				Dr.8453.1.A1_at	similar to Otoconin 90 precursor (Oc90) (Phospholipase A2 homolog)	2.54
			Dr.21289.1.A1_at	wu:fb99h12	2.87				Dr.3432.1.S1_at	zgc:86681	2.46
			Dr.5861.1.A1_at	leucine rich repeat (in FLII) interacting protein 2	2.85				Dr.4983.1.S1_at	glutathione peroxidase 4a	2.44
			Dr.6360.1.A1_at	similar to LB1	2.83				Dr.17.1.A1_at	Transcribed locus	2.35
			Dr.4763.3.S1_at	SRY-box containing gene 11a	2.8				Dr.5037.1.A1_at	si:dkey-252h13.6	2.23
			Dr.4291.1.A1_at	wu:fb79g04	2.8				Dr.10708.1.S1_at	ATPase, Na+/K+ transporting, beta 1b polypeptide	2.22
			Dr.20803.1.S1_at	zgc:110689	2.79				Dr.9611.1.A1_at	wu:fj94a03	2.19
			Dr.10096.1.A1_at	zinc fingers and homeoboxes 3	2.71				Dr.922.1.S1_at	aquaporin 3	2.18
			Dr.4763.1.S2_at	SRY-box containing gene 11a	2.7				Dr.3130.1.A1_at	similar to regulator of G-protein signalling 4	2.16
			Dr.3374.1.S1_at	zgc:55862	2.7				Dr.9443.1.A1_at	disabled homolog 2 (Drosophila)	2.13
			Dr.490.1.S1_at	zgc:77327	2.7				Dr.14127.1.S1_at	glial fibrillary acidic protein	2.11
			Dr.21049.1.S1_at	zgc:55279	2.69				Dr.956.1.S1_at	zgc:92631	2.11
			Dr.7989.1.A1_at	bone morphogenetic protein receptor, type IA,b	2.69				Dr.16082.1.S1_at	hypothetical protein LOC557965 /// hypothetical protein LOC561658	2.1
			Dr.6007.1.S1_at	cadherin 1, epithelial	2.66				Dr.4501.1.S1_at	zgc:56068	2.07
			Dr.5816.1.A1_at	zgc:92346	2.64				Dr.9236.2.A1_at	similar to keratin 18 /// similar to keratin 18	2.01
			Dr.15347.1.S1_at	CDNA clone IMAGE:7154419	2.64				Dr.17772.1.A1_at	Transcribed locus	2.01
			Dr.3139.1.S1_at	similar to CCCH zinc finger protein C3H-2	2.63				Dr.25512.1.S1_at	zgc:63960	1.99
			Dr.20558.1.S1_at	MAD homolog 5 (Drosophila)	2.56				Dr.10198.1.S1_at	ATPase, Na+/K+ transporting, beta 1a polypeptide	1.98
			Dr.1827.1.A1_at	similar to ubiquitin specific protease 10	2.51				Dr.14425.1.A1_at	hypothetical protein LOC553441	1.98
			Dr.12134.4.A1_at	Clone YF-292 unknown mRNA	2.49				Dr.17890.1.S1_at	zgc:85723	1.97
			Dr.8816.1.A1_at	apoptotic chromatin condensation inducer 1a /// similar to apoptotic chromatin condensation inducer 1a	2.47				Dr.4155.1.A1_at	oligodendrocyte transcription factor 3	1.96
			Dr.24763.1.S1_at	gb:CA471167 /DB_XREF=gi:24927519 /DB_XREF=AGENCOURT_10698803 /CLONE=IMAGE:6791027 /TID=Dr.24763.1 /CNT=115 /FEA=EST /TIER=Stack /STK=6 /UG=Dr.24763 /UG_TITLE=Danio rerio transcribed sequence with moderate similarity to protein sp:Q99873 (H.sapiens) ANM1_HUMAN Protein arginine N-methyltransferase 1 (Interferon receptor 1-bound protein 4)	2.45				Dr.9236.1.A1_at	similar to keratin 18 /// similar to keratin 18	1.95
			Dr.13335.1.S1_at	similar to Golgi phosphoprotein 3	2.4				Dr.10198.1.S2_at	ATPase, Na+/K+ transporting, beta 1a polypeptide /// similar to Na+/K+ ATPase beta subunit isoform 1 /// similar to Na+/K+ ATPase beta subunit isoform 1	1.93
			Dr.7232.1.S1_at	homeo box B8a	2.39				Dr.9048.1.A1_at	similar to ring finger protein 183	1.93
			Dr.26538.1.A1_at	zgc:64091	2.35				Dr.7278.1.A1_at	similar to transmembrane phosphatase with tensin homology isoform A	1.92
			Dr.3946.1.A1_at	gb:AI444358 /DB_XREF=gi:4309611 /DB_XREF=fb38g08.x1 /CLONE=IMAGE:3714206 /TID=Dr.3946.1 /CNT=7 /FEA=EST /TIER=ConsEnd /STK=0 /UG=Dr.3946 /UG_TITLE=Danio rerio transcribed sequences	2.32				Dr.2712.1.A1_at	similar to thrombospondin 1 precursor	1.9
			Dr.25705.2.A1_at	mitogen activated protein kinase kinase kinase 4	2.32				Dr.5934.1.A1_at	zgc:85981	1.89
			Dr.5070.1.S1_at	zgc:55876 /// hypothetical protein LOC555094	2.3				Dr.20610.1.S1_at	claudin 7	1.87
			Dr.17529.1.A1_at	Transcribed locus	2.27				Dr.14662.1.S2_at	transcription factor 2, hepatic	1.87
			Dr.8153.1.S3_at	gb:BQ616859 /DB_XREF=gi:21606528 /DB_XREF=fab01a07.x1 /CLONE=IMAGE:6034068 /TID=Dr.8153.1 /CNT=597 /FEA=FLmRNA /TIER=Stack /STK=14 /LL=81586 /UG_GENE=cldng /UG=Dr.8153 /UG_TITLE=claudin g /FL=gb:NM_180965.2 gb:BC044457.1	2.23				Dr.7776.1.A1_at	gb:AW232262 /DB_XREF=gi:6564565 /DB_XREF=fj16g04.x1 /TID=Dr.7776.1 /CNT=3 /FEA=EST /TIER=ConsEnd /STK=3 /UG=Dr.7776 /UG_TITLE=Danio rerio transcribed sequences	1.81
			Dr.4823.1.S1_at	frizzled homolog 7a	2.21				Dr.3966.1.A1_at	zgc:66052	1.79
			Dr.7833.1.S1_at	taube nuss-like	2.2				Dr.916.1.S1_at	similar to Aquaporin 8	1.79
			Dr.25552.1.S1_at	zgc:55996	2.19				Dr.8853.1.S1_at	fibroblast growth factor 10	1.78
			Dr.4873.1.A1_at	wu:fi46h04	2.19				Dr.20039.1.S1_at	posterior neuron-specific homeobox	1.77
			Dr.327.1.A1_at	wu:fb19h05	2.17				Dr.2439.1.A1_at	Transcribed locus	1.77
			Dr.7674.1.S1_at	similar to phosphoribosyl pyrophosphate synthetase 1	2.16				Dr.16802.1.S1_at	vesicle-associated membrane protein 8 (endobrevin)	1.76
			Dr.22502.1.A1_at	E2F transcription factor 4 /// hypothetical protein LOC555056	2.16				Dr.25496.1.A1_at	hypothetical protein LOC553496	1.76
			Dr.5257.1.S1_at	digestive-organ expansion factor	2.12				Dr.14234.2.A1_at	zgc:86755	1.76
			Dr.5584.1.A1_at	wu:fc48h03	2.12				Dr.4212.1.S1_at	lactate dehydrogenase A4	1.75
			Dr.25226.1.S1_s_at	cyclin B1	2.06				Dr.15059.1.S1_at	zgc:56567	1.75
			Dr.2057.1.A1_at	similar to TBP-associated factor 172 (TAF-172) (TAF(II)170)	2.06				Dr.1194.1.S1_at	zgc:76908	1.74
			Dr.18118.1.S1_at	sb:cb188	2.06				Dr.20124.1.A1_at	SRY (sex determining region Y)-box 4a	1.74
			Dr.25332.1.A1_at	wu:fd43h07	2.06				Dr.1307.1.S1_at	forkhead box A3	1.72
			Dr.16322.1.A1_at	Adducin 1 (alpha)	2.04				Dr.25277.1.S1_at	zgc:112187	1.72
			Dr.11658.1.A1_at	similar to matrin 3	2				Dr.20610.1.S1_s_at	claudin 7	1.71
			Dr.13950.1.S1_at	zgc:92289	1.99				Dr.14963.1.A1_at	similar to C type lectin receptor A /// similar to C type lectin receptor A	1.71
			Dr.15183.1.A1_at	zgc:110560	1.8				Dr.8039.1.S2_at	kinase insert domain receptor	1.7
									Dr.1691.12.S1_at	SRY-box containing gene 3 /// similar to Sox3	1.69
									Dr.20543.1.S1_at	regulatory factor X, 4	1.69
									Dr.8070.1.S1_at	developing brain homeobox 1a	1.66
									Dr.555.1.S1_at	neurogenin 1 /// similar to neurogenin 1	1.66
									Dr.15394.1.A1_at	Transcribed locus	1.66
									Dr.26014.1.A1_at	zgc:91996	1.66
									Dr.14980.1.S1_at	hypothetical protein LOC402794	1.64
									Dr.25770.4.S1_at	Hatching enzyme 1	1.64
									Dr.17242.1.A1_at	zgc:76924	1.64
									Dr.16940.2.A1_at	zgc:92772	1.64
									Dr.15604.1.A1_at	similar to CG7568-PA /// similar to CG7568-PA	1.64
									Dr.4932.1.S1_at	annexin A4	1.63
									Dr.16511.1.S1_at	four and a half LIM domains	1.63
									Dr.14800.1.A1_at	SRY-box containing gene 21 b /// hypothetical protein LOC554848	1.63
									Dr.4763.1.S1_at	SRY-box containing gene 11a	1.62
									Dr.25770.3.A1_at	Zgc:113283	1.62
									Dr.19637.1.A1_at	hypothetical protein MGC35261-like (H. sapiens)	1.62
									Dr.4315.1.A1_at	glycerophosphodiester phosphodiesterase domain containing 1	1.61
									Dr.10320.1.S1_at	serum/glucocorticoid regulated kinase	1.6
									Dr.4975.1.A1_at	wu:fb99e11	1.6
									Dr.7390.1.A1_at	EF-hand domain (C-terminal) containing 1	1.6
									Dr.2615.1.S1_at	amyloid beta (A4) precursor protein b	1.59
									Dr.22283.1.S1_at	calponin 3, acidic	1.59
									Dr.12522.1.A1_at	zgc:111988	1.59
									Dr.16206.1.A1_s_at	similar to embryonic transglutaminase	1.59
									Dr.249.1.S1_at	peripheral myelin protein 22	1.59
									Dr.7859.1.A1_at	Transcribed locus, weakly similar to NP_704180.1 hypothetical protein [Plasmodium falciparum 3D7]	1.59
									Dr.8947.2.S1_at	similar to Kunitz-type protease inhibitor 2 precursor (Hepatocyte growth factor activator inhibitor type 2) (HAI-2) /// similar to thrombospondin (162.1 kD) (5I321)	1.59
									Dr.1230.1.A1_at	similar to myoferlin isoform b	1.58
									Dr.11244.1.S1_at	glucose phosphate isomerase a	1.56
									Dr.25459.1.A1_at	zgc:110118	1.56
									Dr.1006.1.A1_at	Transcribed locus, moderately similar to NP_990580.1 Ghox 4.7 [Gallus gallus]	1.56
									Dr.12551.1.S1_at	similar to Phospholemman precursor (FXYD domain-containing ion transport regulator 1)	1.55
									Dr.4409.1.S1_at	CD9 antigen, like	1.54
									Dr.25291.1.S1_at	D93 mRNA, 3'UTR, partial sequence	1.54
									Dr.2700.1.A1_s_at	zgc:114089	1.54
									Dr.21628.1.A1_at	wu:fc26d05	1.54
									Dr.3824.1.S1_at	hairy-related 9	1.53
									Dr.5521.1.S1_at	collagen, type I, alpha 2	1.53
									Dr.26403.2.S1_at	gb:AL722829 /DB_XREF=gi:20187433 /DB_XREF=AL722829 /CLONE=BN0AA062ZF11 /TID=Dr.26403.2 /CNT=20 /FEA=EST /TIER=Stack /STK=8 /UG=Dr.26403 /UG_TITLE=Danio rerio transcribed sequence with moderate similarity to protein sp:Q99719 (H.sapiens) SEP5_HUMAN Septin 5 (Peanut-like protein 1) (Cell division control related protein 1) (CDCREL-1)	1.53
									Dr.16762.1.S1_at	zgc:113055	1.53
									Dr.23370.1.S1_at	Transcribed locus	1.52
									Dr.17582.1.A1_at	Transcribed locus	1.52
									Dr.26266.1.A1_at	Transcribed locus	1.52
									Dr.3932.1.S1_at	procollagen-proline, 2-oxoglutarate 4-dioxygenase (proline 4-hydroxylase), alpha polypeptide I	1.51
									Dr.13097.1.S1_at	6-phosphofructo-2-kinase/fructose-2,6-biphosphatase 4	1.51
									Dr.1084.1.A1_at	zgc:101676	1.51
									Dr.423.1.A1_at	similar to U4/U6-associated splicing factor HPRP3	1.51
									Dr.23827.1.A1_s_at	wu:fc12a01	1.51
									Dr.24928.2.S1_a_at	similar to Fascin (Singed-like protein) (55 kDa actin bundling protein) (p55) /// similar to Fascin (Singed-like protein) (55 kDa actin bundling protein) (p55) /// similar to Fascin (Singed-like protein) (55 kDa actin bundling protein) (p55)	1.5
									Dr.24929.1.A1_x_at	Transcribed locus, strongly similar to XP_528703.1 PREDICTED: similar to chromatin-specific transcription elongation factor large subunit [Pan troglodytes]	1.49
									Dr.17311.1.A1_at	similar to MGC83667 protein	1.48
									Dr.20010.8.A1_at	SRY-box containing gene 3 /// similar to Sox3	1.46
									Dr.5054.1.A1_at	Paired box gene 6b	1.46
									Dr.26037.1.A1_at	Transcribed locus	1.45
									Dr.2545.1.A1_at	si:dkey-149j18.2	1.44
									Dr.4868.1.A1_at	hypothetical protein LOC558116	1.43
